# Supplementary material for: Comparative Analysis of Foundational, Advanced, and Traditional Deep Learning Models for Hyperpolarized Gas MRI Lung Segmentation: Robust Performance in Data-Constrained Scenarios
Source: Bioengineering (Basel). 2025 Sep 30;12(10):1062. doi: 10.3390/bioengineering12101062 (PMC12561172; doi:10.3390/bioengineering12101062)
Supplement: Supplementary file 1 [file bioengineering-12-01062-s001.zip]

Archive with 1 entries (1 files):
- bioengineering-3850026-supplementary.pdf
